# Supplementary material for: Regulation of the Expression, Oligomerisation and Signaling of the Inhibitory Receptor CLEC12A by Cysteine Residues in the Stalk Region
Source: Int J Mol Sci. 2021 Sep 22;22(19):10207. doi: 10.3390/ijms221910207 (PMC8508511; doi:10.3390/ijms221910207)
Supplement: Supplementary file 1 [file ijms-22-10207-s001.zip]

Archive with 1 entries (1 files):
- ijms-1349923-supplementary.pdf
